# Supplementary material for: Increased Prolylcarboxypeptidase Expression Can Serve as a Biomarker of Senescence in Culture
Source: Molecules. 2024 May 9;29(10):2219. doi: 10.3390/molecules29102219 (PMC11123917; doi:10.3390/molecules29102219)
Supplement: Supplementary file 1 [file molecules-29-02219-s001.zip]

Archive with 1 entries (1 files):
- molecules-2961545-supplementary.pdf
